# Supplementary material for: The causal relationship between bacterial pneumonia and diabetes: a two-sample mendelian randomization study
Source: Islets. 2023 Dec 14;16(1):2291885. doi: 10.1080/19382014.2023.2291885 (PMC10730180; doi:10.1080/19382014.2023.2291885)
Supplement: Table S9 .xlsx [file KISL_A_2291885_SM6874.xlsx]

## Sheet: Sheet1 
Chr	SNP	EA	OA	Bacterial Pneumonia _exposure			GDM_outcome			Other Type Of Diabetes_outcome			T1DM_outcome			T2DM_outcome			F
				BETA	SE	P	BETA	SE	P	BETA	SE	P	BETA	SE	P	BETA	SE	P
12	rs11052119	G	A	0.1252	0.0274	5.05103e-06	-0.0106	0.032	0.7396	0.0345	0.0165	0.0364301	0.0172	0.0479	0.7195	0.0482	0.0173	0.00529798	20.8742
19	rs111369943	T	C	0.1361	0.0286	2.026e-06	0.0214	0.0336	0.5234	-0.0017	0.0173	0.9204	-0.1269	0.0511	0.0129599	0.0099	0.0181	0.584901	22.6402
1	rs1163484	A	G	0.1131	0.0256	9.90604e-06	0.0593	0.0298	0.0463596	-0.0181	0.0153	0.2366	0.0113	0.0449	0.8018	-0.0254	0.0161	0.1136	19.5144
8	rs117096091	T	C	0.3059	0.0642	1.91501e-06	-0.0127	0.0733	0.8621	-0.049	0.0382	0.1993	0.1054	0.1112	0.343	-0.0609	0.0401	0.1284	22.6978
10	rs118139391	G	C	-0.2373	0.0531	7.95903e-06	0.0832	0.0635	0.1898	-0.0682	0.0322	0.0342397	-0.3162	0.099	0.00139801	-0.028	0.0336	0.4042	19.967
19	rs12974082	A	G	0.1094	0.0243	6.50894e-06	0.0121	0.028	0.665001	0.0019	0.0145	0.8933	0.0565	0.0424	0.1829	-0.0051	0.0152	0.7382	20.2641
8	rs141876967	C	G	0.3651	0.0791	3.88803e-06	0.0844	0.0911	0.3541	-0.0119	0.0469	0.8001	-0.1163	0.1391	0.403	-0.0211	0.0491	0.6673	21.2996
16	rs145668285	G	A	0.8037	0.166	1.28201e-06	0.0002	0.1844	0.9991	0.3195	0.0929	0.000585801	0.7256	0.2693	0.00703801	0.231	0.0979	0.0183299	23.4349
6	rs147467025	C	G	1.7273	0.3843	6.98104e-06	-0.4866	0.3893	0.2113	-0.2867	0.1921	0.1356	0.2077	0.5607	0.711001	-0.33	0.2001	0.09909	20.1977
8	rs2072565	A	G	-0.164	0.0365	6.99504e-06	0.0107	0.0424	0.8003	-0.0518	0.0219	0.0181001	-0.0472	0.0638	0.4592	-0.0489	0.023	0.0334203	20.184
1	rs2796482	G	C	0.0809	0.0178	5.431e-06	0.0304	0.0207	0.1432	0.0035	0.0107	0.740699	0.0197	0.0314	0.5296	-0.0013	0.0112	0.9099	20.652
7	rs28535493	T	C	0.0852	0.0178	1.632e-06	0.0294	0.0206	0.1543	0.0195	0.0106	0.0665105	0.0674	0.0311	0.0299599	0.0121	0.0112	0.2801	22.9052
6	rs4554347	G	C	0.0894	0.0196	5.25194e-06	0.0292	0.0229	0.2019	0.0252	0.0118	0.0321803	0.0182	0.0346	0.5983	0.0259	0.0123	0.0356599	20.8001
18	rs4798744	C	T	0.0838	0.0186	6.51103e-06	0.0209	0.0217	0.3357	-0.0077	0.0111	0.4921	-0.0062	0.0326	0.8486	-0.0003	0.0117	0.9787	20.294
6	rs4959585	A	G	0.2017	0.042	1.59199e-06	0.0468	0.0488	0.338	-0.0194	0.0252	0.4411	-0.0173	0.0728	0.8118	-0.0196	0.0265	0.4603	23.0572
20	rs6057003	C	T	-0.0896	0.0188	1.78999e-06	-0.011	0.0218	0.6138	-0.0054	0.0112	0.6281	-0.026	0.0329	0.4297	-0.0055	0.0118	0.6432	22.7089
7	rs62473671	A	G	1.1175	0.2411	3.56599e-06	0.3965	0.2528	0.1168	0.0485	0.1354	0.719999	0.3212	0.3838	0.4026	-0.0282	0.1432	0.844	21.4784
9	rs7029807	T	G	0.1245	0.0224	2.91099e-08	0.0528	0.0261	0.0425696	-0.0037	0.0134	0.7855	0.062	0.0392	0.1142	-0.0131	0.0141	0.3532	30.8817
11	rs72842486	T	C	0.1037	0.022	2.42499e-06	-0.0155	0.0256	0.5452	0.0144	0.0133	0.2783	0.025	0.0391	0.5236	0.0115	0.0139	0.4104	22.2131
16	rs80129406	G	C	0.5743	0.1256	4.82403e-06	0.1454	0.1423	0.3069	0.0765	0.0719	0.2874	-0.0409	0.2136	0.8483	0.0513	0.076	0.4993	20.9027

## Sheet: Sheet2
Chr	SNP	EA	OA	GDM_exposure			Bacterial Pneumonia_outcome			F
				BETA	SE	P	BETA	SE	P
10	rs10752161	T	C	0.1747	0.0343	3.66e-07	0.0052	0.0292	0.8595	25.9412
11	rs10830963	G	C	0.3217	0.021	8.76e-53	0.0387	0.0179	0.0311301	234.669
2	rs1260326	C	T	0.1151	0.021	4.5e-08	-0.0198	0.018	0.2714	30.0403
6	rs13195441	A	G	0.1859	0.025	9.4e-14	0.0295	0.0215	0.1702	55.2931
3	rs145584736	A	G	0.3931	0.0785	5.47e-07	-0.109	0.0669	0.103	25.0761
8	rs2466294	G	C	-0.1088	0.0207	1.53e-07	0.0068	0.0178	0.7036	27.6255
6	rs2523504	C	T	0.1234	0.0227	5.6e-08	0.0213	0.0194	0.2729	29.5509
5	rs59649116	A	C	-0.1412	0.0248	1.31e-08	-0.0323	0.0212	0.1282	32.4159
10	rs7074440	A	G	0.1897	0.0255	1.03e-13	0.0053	0.0219	0.8077	55.341
6	rs7766070	A	C	0.1104	0.0211	1.77e-07	-0.0142	0.0182	0.4346	27.3757
6	rs9275373	A	G	0.4303	0.0311	1.21e-43	0.0967	0.0263	0.000239999	191.432

## Sheet: Sheet3
Chr	SNP	EA	OA	T1DM_exposure			Bacterial Pneumonia_outcome			F
				BETA	SE	P	BETA	SE	P
12	rs10876864	A	G	-0.1631	0.0305	8.78193e-08	-0.0135	0.0174	0.4381	28.5959
6	rs10947458	T	C	-0.25	0.0351	1.10103e-12	0.0201	0.0194	0.2986	50.7296
6	rs1233386	T	C	0.4346	0.0417	2.06586e-25	-0.017	0.024	0.4791	108.618
6	rs1794269	T	C	1.1666	0.0312	1e-200	0.0085	0.0182	0.640801	1398.07
5	rs2202528	C	G	-0.1511	0.0304	6.63193e-07	0.0221	0.0172	0.1981	24.7046
6	rs2260051	T	A	0.55	0.032	4.38733e-66	0.0195	0.0181	0.2833	295.407
1	rs2476601	G	A	-0.5799	0.0429	1.17896e-41	-0.0217	0.0242	0.3684	182.72
2	rs3087243	A	G	-0.1623	0.0321	4.344e-07	-0.0119	0.0183	0.5157	25.5636
19	rs601338	A	G	0.1605	0.0312	2.77997e-07	0.0209	0.0177	0.2379	26.4628
11	rs689	T	A	0.5663	0.0407	5.5195e-44	0.0105	0.0214	0.6221	193.597
6	rs707958	A	C	-0.2812	0.0311	1.58891e-19	-0.0055	0.0179	0.759299	81.7533
6	rs7763479	A	G	-0.5549	0.0644	6.75772e-18	0.0566	0.0336	0.0923804	74.2426
6	rs9268833	T	C	1.161	0.0376	1e-200	0.0634	0.0204	0.001893	953.42

## Sheet: Sheet4
Chr	SNP	EA	OA	T2DM_exposure			Bacterial Pneumonia_outcome			F
				BETA	SE	P	BETA	SE	P
7	rs10245867	T	G	0.0671	0.0115	5.19099e-09	0.0095	0.0182	0.601501	34.0444
4	rs1046317	C	T	0.0833	0.0111	6.9024e-14	-0.0109	0.0176	0.5357	56.3171
12	rs10466811	A	G	-0.066	0.0128	2.65198e-07	-0.0138	0.0204	0.499001	26.5867
1	rs10753343	T	C	0.0533	0.0108	8.64709e-07	-0.0014	0.0172	0.9334	24.3558
9	rs10814198	A	G	0.064	0.0129	7.66902e-07	0.0149	0.0205	0.4666	24.6137
11	rs10830963	G	C	0.1317	0.0113	1.99205e-31	0.0387	0.0179	0.0311301	135.835
11	rs10835932	T	C	0.069	0.0139	7.193e-07	0.0313	0.0221	0.1556	24.6413
10	rs10882099	C	T	-0.0789	0.0108	3.16228e-13	-0.0345	0.0172	0.0450402	53.3706
4	rs10938397	G	A	0.0741	0.0108	7.5145e-12	-0.0011	0.0172	0.9505	47.0744
9	rs10965247	G	A	-0.126	0.0151	8.67361e-17	0.0031	0.0239	0.8982	69.6279
9	rs10974438	C	A	0.0593	0.0112	1.06699e-07	0.047	0.0177	0.00800608	28.033
12	rs11169182	T	C	0.0553	0.0108	3.29003e-07	-0.0224	0.0172	0.1936	26.2179
12	rs112108223	A	G	-0.3726	0.038	1.044e-22	-0.0128	0.0592	0.8289	96.1423
10	rs11257659	T	C	0.086	0.0123	2.92415e-12	-0.0081	0.0196	0.6791	48.8858
17	rs11263763	A	G	-0.0669	0.0113	3.54699e-09	-0.0048	0.018	0.788099	35.0503
20	rs112650492	G	C	0.1478	0.0295	5.55994e-07	0.0858	0.0475	0.0707995	25.1016
2	rs112694524	A	G	-0.1809	0.0306	3.47e-09	0.0136	0.048	0.776101	34.9486
1	rs1127215	T	C	-0.0613	0.0114	6.60404e-08	0.0247	0.018	0.1704	28.9139
12	rs113475876	G	A	-0.1118	0.0215	1.91399e-07	-0.0355	0.034	0.2957	27.0397
8	rs11558471	G	A	-0.0816	0.0111	2.48485e-13	0.0029	0.0177	0.8715	54.0419
3	rs11712037	G	C	-0.1102	0.0144	1.99618e-14	0.0326	0.0229	0.1539	58.5645
20	rs117657619	A	G	-0.1393	0.0258	6.81695e-08	-0.0445	0.0407	0.2735	29.1514
8	rs11775271	T	C	0.0607	0.0121	4.83404e-07	-0.0016	0.0192	0.9338	25.1653
18	rs118115683	C	T	0.1817	0.0371	9.60793e-07	-0.0172	0.0588	0.770201	23.986
16	rs12449219	G	C	0.1308	0.0232	1.76299e-08	-0.0133	0.0374	0.7227	31.786
10	rs12769661	A	G	-0.0616	0.0122	4.17898e-07	0.0097	0.0193	0.615601	25.494
14	rs12895355	A	C	0.0694	0.0128	5.94895e-08	-0.0138	0.0204	0.4996	29.3965
18	rs12967878	C	T	0.0771	0.014	3.82402e-08	0.0384	0.0223	0.0857196	30.3283
1	rs13303359	C	A	-0.0585	0.0109	8.15098e-08	0.0235	0.0173	0.176	28.8041
2	rs13389219	T	C	-0.0709	0.0114	4.95895e-10	0.0178	0.0181	0.3257	38.6793
12	rs141433349	A	G	0.1621	0.0314	2.49201e-07	-0.0288	0.05	0.5643	26.6503
10	rs144155527	T	C	-0.2197	0.036	1.003e-09	0.0309	0.0564	0.583399	37.2435
7	rs145401143	C	T	-0.097	0.0198	9.28603e-07	0.0012	0.0314	0.9685	23.9999
3	rs145908337	T	A	0.2017	0.039	2.362e-07	-0.0988	0.0622	0.1122	26.7472
2	rs148465164	A	G	-0.0597	0.0111	7.02894e-08	0.0163	0.0176	0.3542	28.9267
2	rs1515110	T	G	0.0756	0.0111	9.95405e-12	0.0173	0.0176	0.3265	46.3867
7	rs1558317	A	T	0.0557	0.0109	3.13603e-07	0.0161	0.0173	0.3531	26.1128
8	rs17659386	C	T	0.0575	0.0109	1.18599e-07	0.0008	0.0172	0.9649	27.8278
1	rs17712208	A	T	0.2238	0.0412	5.60996e-08	-0.0561	0.0662	0.397	29.5068
12	rs1798085	C	T	-0.0596	0.0109	3.97402e-08	-0.0257	0.0172	0.1359	29.8975
18	rs182494976	A	T	-0.1769	0.0357	7.30601e-07	-0.0356	0.0571	0.5332	24.5536
10	rs182788819	T	C	0.1553	0.028	3.05e-08	0.0118	0.0447	0.791199	30.7626
11	rs2237897	T	C	-0.1977	0.0201	8.16394e-23	0.0496	0.0313	0.1135	96.7425
19	rs2303700	C	T	-0.0672	0.0116	6.59599e-09	0.0189	0.0184	0.3055	33.5597
6	rs2781655	T	C	0.0759	0.013	5.88803e-09	-0.0253	0.0207	0.2232	34.0873
15	rs28553330	C	T	-0.1278	0.0229	2.44101e-08	0.0613	0.0357	0.0863694	31.1449
9	rs28642213	G	A	0.1012	0.0118	8.39073e-18	-0.0468	0.0187	0.01237	73.5517
4	rs2865383	C	T	0.0568	0.0109	1.80801e-07	0.015	0.0173	0.386	27.1544
17	rs3110641	G	A	0.0728	0.0134	5.37898e-08	0.0202	0.0213	0.3432	29.5154
12	rs34206253	T	G	-0.0573	0.0115	5.87205e-07	0.0061	0.0182	0.7374	24.8262
4	rs34811474	A	G	-0.0667	0.0129	2.55399e-07	-0.0229	0.0205	0.2643	26.7343
3	rs34905952	A	G	0.0924	0.0174	1.18299e-07	-0.0116	0.0278	0.676901	28.1995
3	rs35352848	C	T	-0.0628	0.0117	8.12905e-08	0.0095	0.0185	0.606801	28.81
10	rs371034348	G	C	-0.2318	0.0448	2.334e-07	0.0527	0.0688	0.4441	26.7711
11	rs3842727	T	G	-0.0637	0.0126	4.80496e-07	0.0211	0.0201	0.2953	25.5584
3	rs3887925	T	C	0.0607	0.0109	2.38699e-08	0.0044	0.0173	0.7995	31.0113
19	rs429358	C	T	-0.0807	0.0142	1.34999e-08	-0.0607	0.0225	0.00696001	32.2973
20	rs45551238	T	C	-0.2275	0.0253	2.21208e-19	-0.0328	0.0389	0.3985	80.857
6	rs4711750	A	T	0.0542	0.0109	6.65197e-07	-0.0076	0.0173	0.662	24.7253
10	rs4745916	A	T	0.0694	0.0136	3.58996e-07	-0.0049	0.0218	0.8207	26.0398
11	rs5215	T	C	-0.0616	0.0108	1.26999e-08	0.0312	0.0172	0.0697108	32.5319
16	rs55993634	G	C	-0.1638	0.0194	2.94917e-17	-0.0269	0.0305	0.3779	71.2886
12	rs56348580	C	G	-0.0782	0.0121	9.50386e-11	0.0179	0.0192	0.3523	41.7675
7	rs57307671	T	A	0.099	0.014	1.63795e-12	0.032	0.0222	0.1486	50.0046
15	rs58102377	G	A	-0.0576	0.011	1.739e-07	0.0059	0.0175	0.734199	27.4192
7	rs58135780	G	T	-0.2135	0.0409	1.81602e-07	-0.007	0.0645	0.9133	27.2487
6	rs590015	A	G	0.0557	0.0108	2.536e-07	0.017	0.0172	0.3224	26.5986
13	rs60472952	T	A	0.0634	0.0119	1.08101e-07	-0.017	0.019	0.3701	28.3845
20	rs6073386	G	A	0.186	0.0285	6.99359e-11	-0.0193	0.0453	0.6707	42.5924
20	rs6142129	G	A	-0.0613	0.0116	1.148e-07	-0.0005	0.0184	0.9803	27.9255
2	rs62137406	T	C	0.1396	0.0249	2.037e-08	-0.0163	0.0392	0.677699	31.4317
7	rs62492368	A	G	0.0771	0.0114	1.55991e-11	-0.0006	0.0182	0.9717	45.7399
3	rs6780171	A	T	0.0937	0.0117	1.10103e-15	0.0042	0.0186	0.821	64.1362
3	rs6786846	A	G	0.0735	0.0116	2.46502e-10	-0.0005	0.0184	0.9794	40.1471
9	rs7018475	G	T	0.1144	0.0121	2.83792e-21	0.0276	0.0192	0.1494	89.3876
11	rs7109575	A	G	-0.0944	0.0128	1.39187e-13	-0.0073	0.0202	0.7157	54.3901
3	rs71330995	A	G	-0.0919	0.0139	3.72907e-11	-0.0381	0.0221	0.0840795	43.7117
17	rs7224685	T	G	0.0642	0.0117	4.48497e-08	0.0019	0.0186	0.9186	30.1089
1	rs72649996	T	G	-0.1333	0.025	1.00501e-07	-0.0554	0.0392	0.1571	28.43
12	rs73113806	T	C	0.255	0.0359	1.15798e-12	-0.0738	0.0574	0.1985	50.453
6	rs7451008	C	T	0.1281	0.0115	5.42875e-29	-0.0157	0.0182	0.3902	124.079
4	rs745805	T	A	-0.0827	0.0152	5.16999e-08	-0.0025	0.0241	0.9174	29.6019
12	rs74862545	T	C	-0.2575	0.0404	1.91902e-10	0.0527	0.0639	0.4098	40.6245
19	rs7507893	A	G	-0.061	0.0109	2.02102e-08	-0.03	0.0173	0.0826304	31.3186
5	rs76177300	A	G	0.1373	0.0232	3.09001e-09	0.0429	0.0368	0.2434	35.0236
12	rs76895963	G	T	-0.5078	0.0339	8.70964e-51	0.0269	0.052	0.6051	224.379
5	rs7732130	A	G	-0.0677	0.0129	1.49699e-07	0.001	0.0205	0.9599	27.5419
4	rs77563431	A	C	0.148	0.0283	1.646e-07	-0.1256	0.0455	0.00580805	27.3493
12	rs78470967	A	T	-0.2434	0.0285	1.228e-17	-0.0293	0.045	0.515101	72.9369
11	rs78721871	A	G	0.1591	0.0296	7.49998e-08	0.0102	0.0472	0.829	28.8904
9	rs78993812	A	C	0.1072	0.02	7.73891e-08	0.042	0.0317	0.1857	28.7293
10	rs7903146	T	C	0.3067	0.0138	3.68129e-110	-0.0119	0.0216	0.5811	493.93
11	rs7925578	T	G	0.0787	0.0117	1.51496e-11	-0.0159	0.0185	0.3905	45.2453
13	rs7998259	A	G	-0.0767	0.0112	6.17732e-12	-0.0191	0.0178	0.2812	46.8976
19	rs8100204	A	G	0.0964	0.0149	9.42106e-11	0.0322	0.0236	0.172	41.8579
22	rs8353	T	G	-0.0745	0.0118	2.70801e-10	0.0023	0.0187	0.9005	39.8607
6	rs853974	C	T	-0.0601	0.0121	7.36699e-07	-0.0095	0.0193	0.6252	24.6703
7	rs878521	A	G	0.0896	0.0133	1.81803e-11	0.0034	0.0212	0.8739	45.3846
18	rs891387	C	T	-0.0548	0.0109	4.56699e-07	-0.0086	0.0173	0.6185	25.2757
11	rs897558	G	A	0.0537	0.0108	7.07604e-07	0.0155	0.0172	0.3662	24.7228
19	rs9304955	G	A	-0.0567	0.0108	1.61901e-07	0.005	0.0172	0.772499	27.5622
6	rs9505086	C	T	0.0642	0.0109	4.37099e-09	-0.011	0.0174	0.5278	34.6907
7	rs972283	G	A	0.0582	0.0108	8.12999e-08	-0.0113	0.0172	0.5117	29.0398
16	rs9933509	C	T	0.1183	0.011	4.18312e-27	0.0031	0.0174	0.8576	115.659

## Sheet: Sheet5
Chr	SNP	EA	OA	T1DM_exposure			Bacterial Pneumonia_outcome			F
				BETA	SE	P	BETA	SE	P
9	rs10118003	C	T	-0.0577	0.0104	3.04e-08	0.0208	0.0174	0.2308	30.7809
19	rs10408179	C	T	-0.0575	0.0104	3.08e-08	-0.0255	0.0173	0.1398	30.5678
4	rs1046317	C	T	0.0875	0.0106	1.46e-16	-0.0109	0.0176	0.5357	68.1397
12	rs10466811	A	G	-0.0647	0.0122	1.19e-07	-0.0138	0.0204	0.499001	28.1245
1	rs10753343	T	C	0.0512	0.0103	7.14e-07	-0.0014	0.0172	0.9334	24.7094
11	rs10830963	G	C	0.0932	0.0108	5.09e-18	0.0387	0.0179	0.0311301	74.4698
11	rs10833187	C	T	-0.0516	0.0105	9.32e-07	0.0236	0.0175	0.1778	24.15
11	rs10835932	T	C	0.0675	0.0133	3.53e-07	0.0313	0.0221	0.1556	25.7573
10	rs10882099	C	T	-0.0815	0.0103	2.74e-15	-0.0345	0.0172	0.0450402	62.609
4	rs10938397	G	A	0.0708	0.0103	7.06e-12	-0.0011	0.0172	0.9505	47.2485
9	rs10965247	G	A	-0.1275	0.0144	1.07e-18	0.0031	0.0239	0.8982	78.3955
12	rs11169182	T	C	0.0514	0.0103	6.49e-07	-0.0224	0.0172	0.1936	24.9028
12	rs112108223	A	G	-0.3462	0.036	7.32e-22	-0.0128	0.0592	0.8289	92.4794
10	rs11257659	T	C	0.079	0.0117	1.73e-11	-0.0081	0.0196	0.6791	45.5909
17	rs11263763	A	G	-0.0602	0.0108	2.38e-08	-0.0048	0.018	0.788099	31.07
2	rs112694524	A	G	-0.166	0.0291	1.22e-08	0.0136	0.048	0.776101	32.5406
12	rs113475876	G	A	-0.1076	0.0205	1.42e-07	-0.0355	0.034	0.2957	27.5494
8	rs11558471	G	A	-0.0689	0.0106	8.7e-11	0.0029	0.0177	0.8715	42.2496
18	rs11665052	G	A	0.0752	0.013	7.09e-09	0.0376	0.0217	0.0829201	33.4615
7	rs116913033	T	C	-0.0694	0.0121	1.02e-08	-0.0269	0.0202	0.1842	32.8961
3	rs11712037	G	C	-0.0926	0.0137	1.4e-11	0.0326	0.0229	0.1539	45.6853
3	rs11719201	T	C	-0.0896	0.0136	4.07e-11	-0.0382	0.0226	0.0913692	43.4044
18	rs118115683	C	T	0.1832	0.0354	2.21e-07	-0.0172	0.0588	0.770201	26.7818
12	rs11833342	G	T	0.1535	0.0225	8.38e-12	0.0352	0.0375	0.3471	46.5423
10	rs1259589	A	G	-0.0641	0.0123	1.96e-07	-0.0008	0.0204	0.9691	27.1582
14	rs12895355	A	C	0.0628	0.0122	2.7e-07	-0.0138	0.0204	0.4996	26.4969
2	rs13389219	T	C	-0.057	0.0108	1.47e-07	0.0178	0.0181	0.3257	27.8547
10	rs144155527	T	C	-0.206	0.0342	1.79e-09	0.0309	0.0564	0.583399	36.2809
7	rs1447060	G	A	0.0562	0.0105	8.79e-08	-0.0263	0.0176	0.1342	28.6477
19	rs150743465	C	T	0.1849	0.0371	6.11e-07	-0.0026	0.062	0.966	24.8383
7	rs151061230	A	C	-0.0985	0.0198	6.71e-07	0.0215	0.033	0.5147	24.7479
2	rs1515110	T	G	0.0686	0.0106	9.08e-11	0.0173	0.0176	0.3265	41.8825
2	rs17039732	A	T	0.1542	0.0242	1.82e-10	0.1142	0.0402	0.00452501	40.6007
8	rs17659386	C	T	0.0509	0.0103	8.73e-07	0.0008	0.0172	0.9649	24.4206
1	rs17712208	A	T	0.1977	0.0392	4.61e-07	-0.0561	0.0662	0.397	25.4353
6	rs1815311	G	A	0.0578	0.0105	4.15e-08	-0.018	0.0176	0.3051	30.3021
6	rs1933742	T	G	-0.0706	0.0131	7.43e-08	0.0139	0.0218	0.5251	29.0444
11	rs2237897	T	C	-0.1725	0.0191	1.63e-19	0.0496	0.0313	0.1135	81.5657
19	rs2303700	C	T	-0.0577	0.011	1.64e-07	0.0189	0.0184	0.3055	27.5145
3	rs2306374	C	T	0.0889	0.0166	9.33e-08	-0.0133	0.0278	0.6331	28.6803
6	rs2395400	A	G	-0.0587	0.0112	1.61e-07	-0.0004	0.0186	0.9834	27.4686
1	rs2476601	G	A	-0.1164	0.0144	6.45e-16	-0.0217	0.0242	0.3684	65.3397
6	rs2596485	C	T	-0.0895	0.0147	1e-09	0.0266	0.0243	0.2734	37.0687
10	rs2812535	A	G	0.0603	0.0112	7.9e-08	0.0283	0.0188	0.1307	28.9864
15	rs28553330	C	T	-0.1126	0.0218	2.31e-07	0.0613	0.0357	0.0863694	26.6784
9	rs28642213	G	A	0.087	0.0112	8.42e-15	-0.0468	0.0187	0.01237	60.339
6	rs28724891	C	T	0.0885	0.0119	1.15e-13	0.0077	0.0199	0.697999	55.3081
17	rs3110641	G	A	0.0623	0.0127	9.85e-07	0.0202	0.0213	0.3432	24.0638
2	rs330590	A	C	0.0758	0.0154	8e-07	0.017	0.0257	0.5083	24.2266
9	rs34105898	A	T	0.0866	0.0155	2.42e-08	0.0591	0.0259	0.0224399	31.2154
14	rs34337125	A	G	-0.0562	0.0105	8.36e-08	-0.0081	0.0175	0.641501	28.6477
3	rs3887925	T	C	0.0534	0.0103	2.41e-07	0.0044	0.0173	0.7995	26.8784
6	rs3957146	C	T	0.3974	0.0161	5.36e-135	0.0959	0.0266	0.000311602	609.256
19	rs429358	C	T	-0.0811	0.0135	1.9e-09	-0.0607	0.0225	0.00696001	36.0886
3	rs4402960	T	G	0.082	0.0111	1.71e-13	0.0019	0.0186	0.9167	54.573
20	rs45551238	T	C	-0.2129	0.0241	9.79e-19	-0.0328	0.0389	0.3985	78.0393
15	rs4605132	C	T	-0.0561	0.0105	9.05e-08	0.0037	0.0175	0.8341	28.5459
8	rs481887	G	A	0.0536	0.0105	3.02e-07	-0.0341	0.0175	0.0507703	26.0583
12	rs4931017	G	A	0.059	0.0112	1.41e-07	0.0147	0.0187	0.43	27.7501
11	rs5215	T	C	-0.0578	0.0103	2.04e-08	0.0312	0.0172	0.0697108	31.4903
16	rs55993634	G	C	-0.1003	0.0183	4.34e-08	-0.0269	0.0305	0.3779	30.0397
12	rs56348580	C	G	-0.0761	0.0115	4.03e-11	0.0179	0.0192	0.3523	43.7895
7	rs57307671	T	A	0.0883	0.0133	3.7e-11	0.032	0.0222	0.1486	44.0772
15	rs58102377	G	A	-0.0528	0.0105	4.96e-07	0.0059	0.0175	0.734199	25.2863
1	rs60069508	C	G	0.0659	0.0123	8.07e-08	0.0032	0.0204	0.8768	28.7049
20	rs6031507	C	T	0.0628	0.0125	4.7e-07	-0.0327	0.0208	0.1165	25.2403
2	rs62137406	T	C	0.1403	0.0237	3.35e-09	-0.0163	0.0392	0.677699	35.0441
2	rs62146644	T	C	0.1687	0.0307	3.84e-08	0.0539	0.0524	0.3038	30.196
7	rs62492368	A	G	0.0691	0.0109	2.18e-10	-0.0006	0.0182	0.9717	40.1882
3	rs6550758	C	A	-0.0794	0.0135	3.67e-09	0.0298	0.0227	0.1893	34.5915
7	rs6972516	T	G	0.0556	0.0105	1.17e-07	0.0133	0.0175	0.4454	28.0393
9	rs7018475	G	T	0.1083	0.0115	5.17e-21	0.0276	0.0192	0.1494	88.6864
11	rs7109575	A	G	-0.083	0.0121	8.1e-12	-0.0073	0.0202	0.7157	47.0523
11	rs7116012	C	T	0.0575	0.0105	3.91e-08	0.0033	0.0174	0.8518	29.9884
15	rs7167984	A	G	-0.0712	0.0144	7.37e-07	-0.0134	0.0239	0.5742	24.4473
17	rs7224685	T	G	0.0572	0.0112	3.07e-07	0.0019	0.0186	0.9186	26.0827
12	rs74862545	T	C	-0.2327	0.0384	1.32e-09	0.0527	0.0639	0.4098	36.722
5	rs76177300	A	G	0.1329	0.0221	1.74e-09	0.0429	0.0368	0.2434	36.1627
12	rs76895963	G	T	-0.4526	0.0321	4.27e-45	0.0269	0.052	0.6051	198.799
20	rs77735929	A	T	0.1545	0.0257	1.73e-09	-0.0001	0.043	0.9974	36.1399
12	rs78470967	A	T	-0.2108	0.027	6.31e-15	-0.0293	0.045	0.515101	60.955
11	rs78721871	A	G	0.1394	0.0282	7.57e-07	0.0102	0.0472	0.829	24.4356
10	rs7903146	T	C	0.2764	0.0131	3.2e-99	-0.0119	0.0216	0.5811	445.174
3	rs79132106	T	C	-0.0895	0.017	1.52e-07	-0.0239	0.0282	0.3977	27.7169
11	rs7925578	T	G	0.0624	0.0111	2.08e-08	-0.0159	0.0185	0.3905	31.6023
13	rs7998259	A	G	-0.0733	0.0106	5.34e-12	-0.0191	0.0178	0.2812	47.8181
19	rs8100204	A	G	0.0884	0.0142	4.51e-10	0.0322	0.0236	0.172	38.7546
22	rs8353	T	G	-0.0624	0.0112	2.92e-08	0.0023	0.0187	0.9005	31.0405
1	rs835575	T	G	0.0798	0.0149	8.72e-08	-0.0129	0.025	0.606301	28.6833
6	rs853974	C	T	-0.0682	0.0116	3.72e-09	-0.0095	0.0193	0.6252	34.566
6	rs915894	G	T	0.1553	0.0117	1.75e-40	-0.0264	0.0195	0.1764	176.184
6	rs9348441	A	T	0.1181	0.0109	3.12e-27	-0.0153	0.0182	0.3998	117.393
3	rs9873618	A	G	-0.0622	0.0116	8.69e-08	-0.0161	0.0194	0.4064	28.7515
16	rs9933509	C	T	0.1038	0.0104	2.81e-23	0.0031	0.0174	0.8576	99.6148
